# Supplementary material for: International experiences during United States ophthalmology residency training: Current structure of international experiences and perspectives of faculty mentors at United States training institutions
Source: PLoS One. 2019 Nov 26;14(11):e0225627. doi: 10.1371/journal.pone.0225627 (PMC6879160; doi:10.1371/journal.pone.0225627)
Supplement: S3 Appendix — Complete collection of data from anonymous questionnaire of 70 faculty mentors. (XLSX) [file pone.0225627.s003.xlsx]

## Sheet: InternationalHealthI_DATA_LABEL
Record ID	How many years has your residency program offered international ophthalmology experiences for your residents?	Does your program have a formal international ophthalmology elective?	How is the international experience funded for residents? (choice=Department/Institutional funding)	How is the international experience funded for residents? (choice=Residents must find funding on their own)	Is the department/institutional funding designated specifically for international ophthalmology experiences?	Are residents required to use vacation time for the international experience?	What percentage of your residents have participated in an international experience within the last 3 years?	Have you traveled to any of the sites that your residents have visited?	Have you traveled to any of the sites that your residents have visited within the past 3 years?	Are there specific sites that you send your residents to at least annually?	Which countries have your residents gone to in the last 5 years?	Which countries do your residents go to at least annually?	Select who your residents work with MOST during an international experience:	Please state what you mean by other	How long are the majority of your international experiences?	Please state what you mean by other.	Do you think additional training (beyond what is covered in the standard curriculum to practice ophthalmology in the United States) is necessary to practice ophthalmology in an international setting?	What type of additional training is most needed? Please select your top three choices. (choice=The diagnosis and management of clinical disease)	What type of additional training is most needed? Please select your top three choices. (choice=Surgical techniques)	What type of additional training is most needed? Please select your top three choices. (choice=Teaching methods)	What type of additional training is most needed? Please select your top three choices. (choice=Healthcare systems)	What type of additional training is most needed? Please select your top three choices. (choice=Cross-cultural interactions)	What type of additional training is most needed? Please select your top three choices. (choice=Language acquisition)	What type of additional training is most needed? Please select your top three choices. (choice=Global health ethics)	What type of additional training is most needed? Please select your top three choices. (choice=Community development)	What type of additional training is most needed? Please select your top three choices. (choice=Health economics)	What type of additional training is most needed? Please select your top three choices. (choice=Epidemiology)	What type of additional training is most needed? Please select your top three choices. (choice=Other)	Please state what you mean by other	How should this additional training be obtained?	Please state what you mean by other	What responsibilities do your residents have to their home institution before participating in an international experience? (choice=Lectures)	What responsibilities do your residents have to their home institution before participating in an international experience? (choice=Online modules)	What responsibilities do your residents have to their home institution before participating in an international experience? (choice=Surgical wet lab)	What responsibilities do your residents have to their home institution before participating in an international experience? (choice=Meeting with faculty mentor)	What responsibilities do your residents have to their home institution before participating in an international experience? (choice=Creation of personalized learning objectives)	What responsibilities do your residents have to their home institution before participating in an international experience? (choice=No mandatory responsibilities)	What responsibilities do your residents have to their home institution before participating in an international experience? (choice=Other)	Please state what you mean by other	What responsibilities do your residents have to their home institution after returning from an international experience? (choice=Formal presentation)	What responsibilities do your residents have to their home institution after returning from an international experience? (choice=Debriefing with faculty mentor)	What responsibilities do your residents have to their home institution after returning from an international experience? (choice=Clinical logs)	What responsibilities do your residents have to their home institution after returning from an international experience? (choice=Written narrative/reflection on experience)	What responsibilities do your residents have to their home institution after returning from an international experience? (choice=Clinical/surgical logs)	What responsibilities do your residents have to their home institution after returning from an international experience? (choice=No mandatory responsibilities)	Regarding international experiences and the benefits to your residents and international hosts, with which of these statements do you MOST agree?	In the last five years, has your home institution hosted international trainees or faculty?	Are these trainees/faculty from the same international sites that your residents go to?	Which levels are the trainees/faculty that come to your home institution? (choice=Medical students)
dcb9837b49e598a074ab4f43afa37d44	1 year or less	No	Checked	Unchecked	Yes	No, residents are not required to use vacation time	5	No		No	India				1 week		Yes	Unchecked	Checked	Unchecked	Checked	Checked	Unchecked	Unchecked	Unchecked	Unchecked	Unchecked	Unchecked		Independently during residency		Unchecked	Unchecked	Unchecked	Unchecked	Unchecked	Checked	Unchecked		Checked	Unchecked	Unchecked	Unchecked	Unchecked	Unchecked	The benefit to the residents is <b>mildly greater than</b> the international host's benefit	Yes	No	Unchecked
e4bc887a4d2c883378d11cbeedcca7b9	1 year or less	Yes	Checked	Unchecked	Yes	No, residents are not required to use vacation time	0	No		Yes		Ecuador	Local ophthalmologists from the host site		4 weeks		Yes	Unchecked	Unchecked	Unchecked	Unchecked	Checked	Unchecked	Checked	Checked	Unchecked	Unchecked	Unchecked		Formal curriculum during residency		Checked	Checked	Unchecked	Checked	Checked	Unchecked	Unchecked		Checked	Checked	Unchecked	Checked	Checked	Unchecked	The benefit to the residents is <b>far greater than</b> the international host's benefit	Yes	Yes	Unchecked
33c871e8f9784414b89143cef0811ef6	1 year or less	Yes	Checked	Unchecked	No	No, residents are not required to use vacation time	75	No		No	Guatemala, Kenya, Philippines				1 week		No	Unchecked	Unchecked	Unchecked	Unchecked	Unchecked	Unchecked	Unchecked	Unchecked	Unchecked	Unchecked	Unchecked				Unchecked	Unchecked	Unchecked	Checked	Checked	Unchecked	Unchecked		Checked	Checked	Unchecked	Checked	Unchecked	Unchecked	The benefit to the residents is <b>equal to </b>the international host's benefit	Yes	No	Checked
c8bcf209698573cce1f85f737be82413	10+ years	No	Checked	Unchecked	No	No, residents are not required to use vacation time	25	No		Yes		Mexico	Ophthalmologists from the United States		Other	weekend	No	Unchecked	Unchecked	Unchecked	Unchecked	Unchecked	Unchecked	Unchecked	Unchecked	Unchecked	Unchecked	Unchecked				Unchecked	Unchecked	Unchecked	Unchecked	Unchecked	Checked	Unchecked		Unchecked	Unchecked	Unchecked	Unchecked	Unchecked	Checked	The benefit to the residents is <b>equal to </b>the international host's benefit	Yes	No	Checked
7dba2b6e1e50b08685043f77f6234fb3	10+ years	No	Unchecked	Unchecked		No, residents are not required to use vacation time	20	No		No	South Korea, Australia, India, Ethiopia				4 weeks		Yes	Unchecked	Unchecked	Unchecked	Unchecked	Checked	Unchecked	Checked	Unchecked	Unchecked	Unchecked	Unchecked		Formal curriculum during residency		Checked	Checked	Checked	Checked	Checked	Unchecked	Unchecked		Checked	Checked	Unchecked	Unchecked	Unchecked	Unchecked	The benefit to the residents is <b>far greater than</b> the international host's benefit	Yes	No	Unchecked
d68c0e60ae056fe797d30d349ba73a20	10+ years	No	Unchecked	Unchecked		Yes, residents must use vacation time for a portion of the international experience	30	No		No	India, Guatemala, Honduras				2 weeks		No	Unchecked	Unchecked	Unchecked	Unchecked	Unchecked	Unchecked	Unchecked	Unchecked	Unchecked	Unchecked	Unchecked				Unchecked	Unchecked	Unchecked	Unchecked	Unchecked	Checked	Unchecked		Unchecked	Unchecked	Unchecked	Unchecked	Unchecked	Checked	The benefit to the residents is <b>equal to </b>the international host's benefit	No		Unchecked
ebfa1497a3de96f26bd1a755cf575968	10+ years	No	Checked	Unchecked	Yes	No, residents are not required to use vacation time	25	Yes	Yes	Yes		India	Local ophthalmologists from the host site		4 weeks		Yes	Unchecked	Checked	Unchecked	Unchecked	Checked	Unchecked	Checked	Unchecked	Unchecked	Unchecked	Unchecked		Formal curriculum during residency		Unchecked	Unchecked	Unchecked	Unchecked	Checked	Unchecked	Unchecked		Unchecked	Unchecked	Unchecked	Unchecked	Checked	Unchecked	The benefit to the residents is <b>mildly greater than</b> the international host's benefit	Yes	No	Checked
bfc6fc6ad3293ddf076904949c3c6f48	10+ years	No	Unchecked	Unchecked		Yes, residents must use vacation time for a portion of the international experience	0	No		Yes		Mongolia	Ophthalmologists from the United States		2 weeks		Yes	Unchecked	Unchecked	Unchecked	Unchecked	Checked	Unchecked	Checked	Unchecked	Checked	Unchecked	Unchecked		Formal curriculum during residency		Unchecked	Unchecked	Unchecked	Checked	Unchecked	Unchecked	Checked	Assist in trip planning	Checked	Unchecked	Unchecked	Unchecked	Unchecked	Unchecked	The benefit to the residents is <b>far greater than</b> the international host's benefit	Yes	No	Unchecked
20d2d3b38440b71ec8036172ad1e0eac	10+ years	No	Checked	Checked	Yes	No, residents are not required to use vacation time	40	Yes	Yes	No	Guatemala, Mexico, Haiti, Panama				1 week		Yes	Unchecked	Checked	Unchecked	Checked	Unchecked	Unchecked	Checked	Unchecked	Unchecked	Unchecked	Unchecked		Independently during residency		Unchecked	Unchecked	Unchecked	Unchecked	Unchecked	Checked	Unchecked		Checked	Unchecked	Unchecked	Unchecked	Unchecked	Unchecked	The benefit to the residents is <b>mildly greater than</b> the international host's benefit	Yes	No	Unchecked
605033dcd2c4a8403deab253c0e64abc	10+ years	No	Unchecked	Checked		No, residents are not required to use vacation time	80	Yes	Yes	Yes		Haiti	Ophthalmologists from the United States		1 week		Yes	Unchecked	Checked	Unchecked	Unchecked	Checked	Unchecked	Checked	Unchecked	Unchecked	Unchecked	Unchecked		Independently after completing residency		Unchecked	Unchecked	Unchecked	Checked	Checked	Unchecked	Unchecked		Checked	Checked	Unchecked	Unchecked	Unchecked	Unchecked	The benefit to the residents is <b>equal to </b>the international host's benefit	Yes	Yes	Unchecked
8f9b469ecc46353356d8f25487fda2cf	10+ years	Yes	Checked	Unchecked	Yes	Yes, residents must use vacation time for a portion of the international experience	80	Yes	Yes	Yes		Mexico	Local ophthalmologists from the host site		Other	3 days	Yes	Unchecked	Unchecked	Unchecked	Unchecked	Unchecked	Checked	Checked	Unchecked	Checked	Unchecked	Unchecked		Formal curriculum during residency		Unchecked	Unchecked	Unchecked	Unchecked	Unchecked	Checked	Unchecked		Checked	Unchecked	Checked	Checked	Unchecked	Unchecked	The benefit to the residents is <b>far greater than</b> the international host's benefit	Yes	No	Checked
8c7f4ca6d683c3fcc56d703fbe6d6bc5	10+ years	Yes	Checked	Unchecked	Yes	No, residents are not required to use vacation time	75	Yes	Yes	Yes		nepal, ethipia,belize	Ophthalmologists from the United States		2 weeks		No	Unchecked	Unchecked	Unchecked	Unchecked	Unchecked	Unchecked	Unchecked	Unchecked	Unchecked	Unchecked	Unchecked				Unchecked	Unchecked	Unchecked	Checked	Checked	Unchecked	Unchecked		Checked	Checked	Unchecked	Unchecked	Checked	Unchecked	The benefit to the residents is <b>equal to </b>the international host's benefit	Yes	No	Unchecked
e01e8f1094b20579195803eabf8f6602	10+ years	Yes	Checked	Unchecked	Yes	No, residents are not required to use vacation time	20	No		No	Peru. Equador India Dominican Republic				1 week		No	Unchecked	Unchecked	Unchecked	Unchecked	Unchecked	Unchecked	Unchecked	Unchecked	Unchecked	Unchecked	Unchecked				Unchecked	Unchecked	Unchecked	Checked	Checked	Unchecked	Checked	Travel clinic	Checked	Unchecked	Unchecked	Unchecked	Unchecked	Unchecked	The benefit to the residents is <b>far greater than</b> the international host's benefit	Yes	No	Unchecked
d140e5ce365628c9c76e8500791f6210	10+ years	Yes	Checked	Unchecked	Yes	No, residents are not required to use vacation time	60	Yes	No	Yes		India	Local ophthalmologists from the host site		3 weeks		No	Unchecked	Unchecked	Unchecked	Unchecked	Unchecked	Unchecked	Unchecked	Unchecked	Unchecked	Unchecked	Unchecked				Unchecked	Unchecked	Unchecked	Unchecked	Unchecked	Checked	Unchecked		Unchecked	Unchecked	Unchecked	Unchecked	Unchecked	Checked	The benefit to the residents is <b>far greater than</b> the international host's benefit	Yes	Yes	Unchecked
1086a7d0359abf1343da34a9ad1e9ad5	10+ years	Yes	Checked	Unchecked	Yes	No, residents are not required to use vacation time	15	No		No	Aravind				3 weeks		No	Unchecked	Unchecked	Unchecked	Unchecked	Unchecked	Unchecked	Unchecked	Unchecked	Unchecked	Unchecked	Unchecked				Unchecked	Unchecked	Unchecked	Unchecked	Unchecked	Checked	Unchecked		Checked	Checked	Checked	Unchecked	Checked	Unchecked	The benefit to the residents is <b>far greater than</b> the international host's benefit	No		Unchecked
5700751bd7e327e0721df6fbef81f3c4	10+ years	Yes	Checked	Unchecked	Yes	No, residents are not required to use vacation time	40	No		No	gabon, ghana, india				2 weeks		Yes	Unchecked	Checked	Unchecked	Checked	Unchecked	Unchecked	Checked	Unchecked	Unchecked	Unchecked	Unchecked		Independently after completing residency		Unchecked	Checked	Unchecked	Unchecked	Checked	Unchecked	Unchecked		Checked	Unchecked	Unchecked	Unchecked	Unchecked	Unchecked	The benefit to the residents is <b>mildly greater than</b> the international host's benefit	Yes	No	Checked
c2f0549f80d59dc830f877fd17f09446	10+ years	Yes	Checked	Checked	No	No, residents are not required to use vacation time	10	Yes	Yes	No	India; also another country in ?central america but don't recall				2 weeks		No	Unchecked	Unchecked	Unchecked	Unchecked	Unchecked	Unchecked	Unchecked	Unchecked	Unchecked	Unchecked	Unchecked				Unchecked	Unchecked	Checked	Checked	Unchecked	Unchecked	Unchecked		Checked	Checked	Checked	Checked	Checked	Unchecked	The benefit to the residents is <b>far greater than</b> the international host's benefit	Yes	No	Unchecked
8a202d57b08a3ca638c6e46bbb90680d	10+ years	Yes	Checked	Unchecked	Yes	No, residents are not required to use vacation time	95	No		Yes		Swaziland, China	Local ophthalmologists from the host site		2 weeks		Yes	Checked	Checked	Unchecked	Checked	Unchecked	Unchecked	Unchecked	Unchecked	Unchecked	Unchecked	Unchecked		Fellowship in international/global ophthalmology		Unchecked	Unchecked	Unchecked	Unchecked	Unchecked	Unchecked	Unchecked		Unchecked	Unchecked	Unchecked	Unchecked	Unchecked	Unchecked				Unchecked
c7a4ac75dcc2fd48f30e22dd10a12938	10+ years	Yes	Unchecked	Unchecked		No, residents are not required to use vacation time	100	Yes	No	Yes		Nepal, India	Local ophthalmologists from the host site		4 weeks		Yes	Unchecked	Checked	Unchecked	Checked	Unchecked	Unchecked	Checked	Unchecked	Unchecked	Unchecked	Unchecked		Fellowship in international/global ophthalmology		Unchecked	Checked	Checked	Checked	Checked	Unchecked	Unchecked		Unchecked	Checked	Unchecked	Checked	Unchecked	Unchecked	The benefit to the residents is <b>far greater than</b> the international host's benefit	Yes	Yes	Checked
9e15b72dd3d5d2dd771f528729d76d58	2-5 years	No	Unchecked	Unchecked		No, residents are not required to use vacation time	12	No		Yes		Ethiopia	Local ophthalmologists from the host site		4 weeks		No	Unchecked	Unchecked	Unchecked	Unchecked	Unchecked	Unchecked	Unchecked	Unchecked	Unchecked	Unchecked	Unchecked				Checked	Checked	Unchecked	Checked	Checked	Unchecked	Unchecked		Checked	Checked	Unchecked	Checked	Unchecked	Unchecked	The benefit to the residents is <b>mildly greater than</b> the international host's benefit	Yes	Yes	Unchecked
8fcffbf2a9705432ad5be99b57528ad2	2-5 years	No	Checked	Checked	No	Yes, residents must use vacation time for the <b>entirety</b> of the international experience	8	No		No	Haiti				1 week		No	Unchecked	Unchecked	Unchecked	Unchecked	Unchecked	Unchecked	Unchecked	Unchecked	Unchecked	Unchecked	Unchecked				Checked	Unchecked	Checked	Checked	Unchecked	Unchecked	Unchecked		Checked	Checked	Unchecked	Unchecked	Unchecked	Unchecked	The benefit to the residents is <b>mildly greater than</b> the international host's benefit	No		Unchecked
79b7a565aa013f36b475d6e85789fc88	2-5 years	No	Checked	Checked	No	Yes, residents must use vacation time for the <b>entirety</b> of the international experience	33	No		No	Haiti				1 week		Yes	Unchecked	Unchecked	Unchecked	Checked	Checked	Checked	Unchecked	Unchecked	Unchecked	Unchecked	Unchecked		Independently after completing residency		Unchecked	Unchecked	Unchecked	Checked	Unchecked	Unchecked	Unchecked		Checked	Unchecked	Unchecked	Unchecked	Unchecked	Unchecked	The benefit to the residents is <b>equal to </b>the international host's benefit	Yes	No	Unchecked
95759f3e89dc60882cb01a79d1ec3033	2-5 years	No	Unchecked	Unchecked		No, residents are not required to use vacation time	66	No		No	ecuador, peru, honduras, ghanna, tanzania, dominican republic, india				1 week		Yes	Unchecked	Unchecked	Unchecked	Unchecked	Checked	Unchecked	Checked	Unchecked	Unchecked	Checked	Unchecked		Formal curriculum during residency		Checked	Checked	Checked	Checked	Checked	Unchecked	Unchecked		Checked	Checked	Unchecked	Unchecked	Unchecked	Unchecked	The benefit to the residents is <b>far greater than</b> the international host's benefit	Yes	No	Checked
ab337227dde5a3fd52830296206e9866	2-5 years	No	Unchecked	Unchecked		Yes, residents must use vacation time for a portion of the international experience	80	No		Yes		Kenya Haiti Peru....	Local ophthalmologists from the host site		2 weeks		No	Unchecked	Unchecked	Unchecked	Unchecked	Unchecked	Unchecked	Unchecked	Unchecked	Unchecked	Unchecked	Unchecked				Unchecked	Unchecked	Checked	Checked	Unchecked	Unchecked	Unchecked		Checked	Unchecked	Unchecked	Unchecked	Unchecked	Unchecked	The benefit to the residents is <b>far greater than</b> the international host's benefit	Yes	No	Checked
895fd8aaf7bfb1795dc14024f5977aae	2-5 years	No	Unchecked	Checked		Yes, residents must use vacation time for the <b>entirety</b> of the international experience	25	Yes	Yes	No	Morocco and El Salvador				1 week		Yes	Unchecked	Checked	Unchecked	Unchecked	Unchecked	Unchecked	Checked	Checked	Unchecked	Unchecked	Unchecked		Independently during residency		Unchecked	Unchecked	Unchecked	Unchecked	Unchecked	Checked	Unchecked		Checked	Unchecked	Unchecked	Unchecked	Unchecked	Unchecked	The benefit to the residents is <b>equal to </b>the international host's benefit	No		Unchecked
d2d1f14b1227b65fd9bda75b6b1186c3	2-5 years	Yes	Checked	Unchecked	Yes	No, residents are not required to use vacation time	20	Yes	Yes	Yes		India	Local ophthalmologists from the host site		3 weeks		Yes	Unchecked	Checked	Unchecked	Unchecked	Checked	Unchecked	Checked	Unchecked	Unchecked	Unchecked	Unchecked		Independently during residency		Unchecked	Unchecked	Unchecked	Unchecked	Unchecked	Checked	Unchecked		Checked	Unchecked	Unchecked	Unchecked	Unchecked	Unchecked	The benefit to the residents is <b>far greater than</b> the international host's benefit	No		Unchecked
31b6078f659506b947fdb5d2781899cf	2-5 years	Yes	Checked	Checked	No	Yes, residents must use vacation time for a portion of the international experience	6	No		Yes		India	Local ophthalmologists from the host site		4 weeks		No	Unchecked	Unchecked	Unchecked	Unchecked	Unchecked	Unchecked	Unchecked	Unchecked	Unchecked	Unchecked	Unchecked				Unchecked	Unchecked	Checked	Checked	Unchecked	Unchecked	Checked	Minimum number of surgical cases	Checked	Unchecked	Unchecked	Unchecked	Unchecked	Unchecked	The benefit to the residents is <b>far greater than</b> the international host's benefit	No		Unchecked
1c2aa7e419a53da8690bfe72873b3c31	2-5 years	Yes	Checked	Checked	No	Yes, residents must use vacation time for the <b>entirety</b> of the international experience	17	No		Yes		Haiti	Ophthalmologists from the United States		1 week		No	Unchecked	Unchecked	Unchecked	Unchecked	Unchecked	Unchecked	Unchecked	Unchecked	Unchecked	Unchecked	Unchecked				Unchecked	Unchecked	Unchecked	Checked	Unchecked	Checked	Unchecked		Checked	Unchecked	Unchecked	Unchecked	Unchecked	Unchecked	The benefit to the residents is <b>equal to </b>the international host's benefit	No		Unchecked
a835ebe31be6a737c266ce8f814452b4	2-5 years	Yes	Checked	Unchecked	Yes	No, residents are not required to use vacation time	90	Yes	Yes	Yes		India	Local ophthalmologists from the host site		2 weeks		Yes	Checked	Unchecked	Unchecked	Checked	Checked	Unchecked	Unchecked	Unchecked	Unchecked	Unchecked	Unchecked		Formal curriculum during residency		Checked	Unchecked	Checked	Unchecked	Unchecked	Unchecked	Unchecked		Checked	Checked	Unchecked	Checked	Unchecked	Unchecked	The benefit to the residents is <b>far greater than</b> the international host's benefit	Yes	No	Unchecked
0acdab06855a06add6c469cea7f70be7	6-10 years	No	Checked	Checked	No	Yes, residents must use vacation time for a portion of the international experience	90	Yes	Yes	Yes		Mexico	Ophthalmologists from the United States		1 week		No	Unchecked	Unchecked	Unchecked	Unchecked	Unchecked	Unchecked	Unchecked	Unchecked	Unchecked	Unchecked	Unchecked				Unchecked	Unchecked	Unchecked	Unchecked	Unchecked	Checked	Unchecked		Checked	Unchecked	Unchecked	Unchecked	Unchecked	Unchecked	The benefit to the residents is <b>far greater than</b> the international host's benefit	Yes	Yes	Unchecked
4a651085b66dd1aa1614280ce825fb83	6-10 years	No	Checked	Unchecked	No	Yes, residents must use vacation time for a portion of the international experience	95	No		Yes		Japan, Brazil	Local ophthalmologists from the host site		2 weeks		Yes	Unchecked	Checked	Unchecked	Checked	Checked	Unchecked	Checked	Unchecked	Unchecked	Unchecked	Unchecked		Independently after completing residency		Unchecked	Unchecked	Unchecked	Unchecked	Unchecked	Checked	Unchecked		Checked	Unchecked	Unchecked	Unchecked	Unchecked	Unchecked	The benefit to the residents is <b>equal to </b>the international host's benefit	Yes	No	Unchecked
640fcfaa7d33bfa8f01989f5a3f56b10	6-10 years	No	Unchecked	Checked		Yes, residents must use vacation time for the <b>entirety</b> of the international experience	50	Yes	Yes	Yes		Guatemala	Other	combination of US providers associated with our department both faculty and alumni as well as host ophthalmologists	1 week		Yes	Unchecked	Checked	Unchecked	Checked	Unchecked	Unchecked	Unchecked	Unchecked	Checked	Unchecked	Unchecked		Other	surgical electives and the integration of material into formal residency didactics	Unchecked	Unchecked	Unchecked	Checked	Unchecked	Unchecked	Unchecked		Unchecked	Unchecked	Unchecked	Unchecked	Unchecked	Unchecked	The benefit to the residents is <b>equal to </b>the international host's benefit	Yes	No	Unchecked
7f6e117b52bcd5c2e46f92d93c5b8faf	6-10 years	No	Unchecked	Checked		Yes, residents must use vacation time for the <b>entirety</b> of the international experience	14	No		Yes		Guatemala	Ophthalmologists from the United States		1 week		No	Unchecked	Unchecked	Unchecked	Unchecked	Unchecked	Unchecked	Unchecked	Unchecked	Unchecked	Unchecked	Unchecked				Unchecked	Unchecked	Unchecked	Unchecked	Unchecked	Checked	Unchecked		Unchecked	Unchecked	Unchecked	Unchecked	Unchecked	Checked	The benefit to the residents is <b>equal to </b>the international host's benefit	No		Unchecked
94b4181fc8c09163f89bfba32c405dac	6-10 years	No	Unchecked	Unchecked		Yes, residents must use vacation time for the <b>entirety</b> of the international experience	10	Yes	Yes	Yes		Kenya	Ophthalmologists from the United States		Other	10 days	No	Unchecked	Unchecked	Unchecked	Unchecked	Unchecked	Unchecked	Unchecked	Unchecked	Unchecked	Unchecked	Unchecked				Unchecked	Unchecked	Unchecked	Checked	Unchecked	Unchecked	Unchecked		Unchecked	Unchecked	Unchecked	Unchecked	Unchecked	Checked	The benefit to the residents is <b>equal to </b>the international host's benefit	Yes	No	Checked
d4574974bef4bbd93237236c98fb6ead	6-10 years	No	Unchecked	Unchecked		Yes, residents must use vacation time for the <b>entirety</b> of the international experience	33	Yes	Yes	Yes		Haiti	Other	Equal time between local ophthalmologist and visiting US ophthalmologists.	1 week		No	Unchecked	Unchecked	Unchecked	Unchecked	Unchecked	Unchecked	Unchecked	Unchecked	Unchecked	Unchecked	Unchecked				Checked	Unchecked	Checked	Checked	Unchecked	Unchecked	Unchecked		Checked	Checked	Unchecked	Checked	Unchecked	Unchecked	The benefit to the residents is <b>equal to </b>the international host's benefit	Yes	No	Unchecked
f4495e42b2a430922cab917c3dd47383	6-10 years	Yes	Checked	Unchecked	Yes	No, residents are not required to use vacation time	10	Yes	Yes	No	Tanzania Mauritius Mongolia				2 weeks		Yes	Unchecked	Checked	Unchecked	Unchecked	Checked	Unchecked	Checked	Unchecked	Unchecked	Unchecked	Unchecked		Other	Basic curriculum to all residents during residency. Additional training for those who are interested in going abroad independently	Unchecked	Unchecked	Unchecked	Checked	Checked	Unchecked	Unchecked		Checked	Checked	Unchecked	Unchecked	Unchecked	Unchecked	The benefit to the residents is <b>far greater than</b> the international host's benefit	Yes	Yes	Unchecked
a3b3165387fd7cad304e3ee5d3cf88a9	6-10 years	Yes	Checked	Unchecked	Yes	No, residents are not required to use vacation time	80	No		No	Myanmar, American Samoa, Guatemala, India, Haiti				2 weeks		Yes	Unchecked	Unchecked	Unchecked	Unchecked	Checked	Unchecked	Checked	Unchecked	Unchecked	Checked	Unchecked		Formal curriculum during residency		Unchecked	Unchecked	Unchecked	Unchecked	Unchecked	Unchecked	Unchecked		Unchecked	Unchecked	Unchecked	Unchecked	Unchecked	Unchecked				Unchecked
0fa3cd1bacdcee3abedd348b9fea1336	6-10 years	Yes	Unchecked	Checked		No, residents are not required to use vacation time	20	No		No	india, ghana, botswana, dominican republic				4 weeks		No	Unchecked	Unchecked	Unchecked	Unchecked	Unchecked	Unchecked	Unchecked	Unchecked	Unchecked	Unchecked	Unchecked				Unchecked	Unchecked	Unchecked	Checked	Unchecked	Unchecked	Unchecked		Checked	Unchecked	Unchecked	Unchecked	Unchecked	Unchecked	The benefit to the residents is <b>far greater than</b> the international host's benefit	Yes	No	Unchecked
150287099956089be5881370a27a2e5e	We do not offer international experiences through our program, but are supportive of residents finding their own experiences to go abroad		Unchecked	Checked		Yes, residents must use vacation time for the <b>entirety</b> of the international experience	10	No		No	Don't recal				1 week		Yes	Unchecked	Unchecked	Unchecked	Checked	Checked	Unchecked	Unchecked	Unchecked	Unchecked	Unchecked	Checked	Legal and logistical	Independently during residency		Unchecked	Unchecked	Unchecked	Unchecked	Unchecked	Checked	Unchecked		Unchecked	Unchecked	Unchecked	Unchecked	Unchecked	Checked	The benefit to the residents is <b>mildly greater than</b> the international host's benefit	Yes	No	Unchecked
97a08ebe087b034743b2e1a8d083babc	We do not offer international experiences through our program, but are supportive of residents finding their own experiences to go abroad		Unchecked	Checked		Yes, residents must use vacation time for the <b>entirety</b> of the international experience	10	No		No	India laos				1 week		No	Unchecked	Unchecked	Unchecked	Unchecked	Unchecked	Unchecked	Unchecked	Unchecked	Unchecked	Unchecked	Unchecked				Unchecked	Unchecked	Unchecked	Unchecked	Unchecked	Checked	Unchecked		Unchecked	Unchecked	Unchecked	Unchecked	Unchecked	Checked	The benefit to the residents is <b>far greater than</b> the international host's benefit	No		Unchecked
f339f3b0c89374cb70d1c8dbd960e8be	We do not offer international experiences through our program, but are supportive of residents finding their own experiences to go abroad		Unchecked	Checked		Yes, residents must use vacation time for a portion of the international experience	0	No		No	None				2 weeks		Yes	Unchecked	Checked	Unchecked	Unchecked	Checked	Unchecked	Unchecked	Unchecked	Unchecked	Unchecked	Unchecked		Independently after completing residency		Unchecked	Unchecked	Unchecked	Unchecked	Unchecked	Checked	Unchecked		Unchecked	Unchecked	Unchecked	Unchecked	Unchecked	Checked	The benefit to the residents is <b>equal to </b>the international host's benefit	No		Unchecked
10183f70135f5079a564bea7a059b9f0	We do not offer international experiences through our program, but are supportive of residents finding their own experiences to go abroad		Unchecked	Unchecked		Yes, residents must use vacation time for the <b>entirety</b> of the international experience	33	No		No	Mexico				1 week		Yes	Unchecked	Checked	Unchecked	Unchecked	Checked	Unchecked	Unchecked	Unchecked	Unchecked	Checked	Unchecked		Fellowship in international/global ophthalmology		Unchecked	Unchecked	Unchecked	Unchecked	Unchecked	Checked	Unchecked		Unchecked	Unchecked	Unchecked	Unchecked	Unchecked	Checked	The benefit to the residents is <b>equal to </b>the international host's benefit	No		Unchecked
2e2cf9b3df4510393acce7337af64556	We do not offer international experiences through our program, but are supportive of residents finding their own experiences to go abroad		Unchecked	Unchecked														Unchecked	Unchecked	Unchecked	Unchecked	Unchecked	Unchecked	Unchecked	Unchecked	Unchecked	Unchecked	Unchecked				Unchecked	Unchecked	Unchecked	Unchecked	Unchecked	Unchecked	Unchecked		Unchecked	Unchecked	Unchecked	Unchecked	Unchecked	Unchecked				Unchecked
177348310c59e5c7a12c33e6ca70c77d	We do not offer international experiences through our program, but are supportive of residents finding their own experiences to go abroad		Unchecked	Checked		Yes, residents must use vacation time for the <b>entirety</b> of the international experience	33	No		No	Kenya				1 week		No	Unchecked	Unchecked	Unchecked	Unchecked	Unchecked	Unchecked	Unchecked	Unchecked	Unchecked	Unchecked	Unchecked				Unchecked	Unchecked	Unchecked	Unchecked	Unchecked	Checked	Unchecked		Unchecked	Unchecked	Unchecked	Unchecked	Unchecked	Checked	The benefit to the residents is <b>equal to </b>the international host's benefit	No		Unchecked
5ac00c37725414e668e32e46111e9ccf	We do not offer international experiences through our program, but are supportive of residents finding their own experiences to go abroad		Unchecked	Checked		Yes, residents must use vacation time for the <b>entirety</b> of the international experience	0	No		No	none				Other	0	Yes	Unchecked	Checked	Unchecked	Unchecked	Unchecked	Unchecked	Unchecked	Unchecked	Unchecked	Checked	Unchecked		Independently during residency		Unchecked	Unchecked	Unchecked	Checked	Checked	Unchecked	Unchecked		Checked	Checked	Unchecked	Unchecked	Unchecked	Unchecked	The benefit to the residents is <b>mildly greater than</b> the international host's benefit	Yes	No	Unchecked
502258d0ecd4c6be1a29321f3c9df3a4	We do not offer international experiences through our program, but are supportive of residents finding their own experiences to go abroad		Checked	Checked	No	Yes, residents must use vacation time for a portion of the international experience	8	No		No	mexico, ghana				2 weeks		No	Unchecked	Unchecked	Unchecked	Unchecked	Unchecked	Unchecked	Unchecked	Unchecked	Unchecked	Unchecked	Unchecked				Unchecked	Unchecked	Unchecked	Unchecked	Unchecked	Checked	Unchecked		Checked	Unchecked	Unchecked	Unchecked	Unchecked	Unchecked	The benefit to the residents is <b>equal to </b>the international host's benefit	Yes	No	Unchecked
55b46b6ac6dac40926c8cb6a15e3827a	We do not offer international experiences through our program, but are supportive of residents finding their own experiences to go abroad		Checked	Checked	No	Yes, residents must use vacation time for the <b>entirety</b> of the international experience	0	No		No	None				Other	N/A	Yes	Unchecked	Checked	Unchecked	Unchecked	Unchecked	Checked	Unchecked	Unchecked	Unchecked	Unchecked	Unchecked		Fellowship in international/global ophthalmology		Unchecked	Unchecked	Unchecked	Unchecked	Unchecked	Checked	Unchecked		Unchecked	Unchecked	Unchecked	Unchecked	Unchecked	Checked	The benefit to the residents is <b>far greater than</b> the international host's benefit	Yes	No	Unchecked
a61314d4de4b6c91bc9b6322ce56b073	We do not offer international experiences through our program, but are supportive of residents finding their own experiences to go abroad		Unchecked	Checked		Yes, residents must use vacation time for a portion of the international experience	5	No		No	Haiti				1 week		No	Unchecked	Unchecked	Unchecked	Unchecked	Unchecked	Unchecked	Unchecked	Unchecked	Unchecked	Unchecked	Unchecked				Checked	Checked	Checked	Checked	Unchecked	Unchecked	Unchecked		Unchecked	Checked	Unchecked	Unchecked	Unchecked	Unchecked	The benefit to the residents is <b>equal to </b>the international host's benefit	No		Unchecked
de710c697ab42d0a3bad564092530764	We do not offer international experiences through our program, but are supportive of residents finding their own experiences to go abroad		Unchecked	Checked		Yes, residents must use vacation time for the <b>entirety</b> of the international experience	10	No		No	Dominican Republic				1 week		No	Unchecked	Unchecked	Unchecked	Unchecked	Unchecked	Unchecked	Unchecked	Unchecked	Unchecked	Unchecked	Unchecked				Unchecked	Unchecked	Unchecked	Unchecked	Unchecked	Checked	Unchecked		Unchecked	Unchecked	Unchecked	Unchecked	Unchecked	Checked	The benefit to the residents is <b>mildly less than</b> the international host's benefit	No		Unchecked
78e614bf209ddaf2901acd93487067e2	We do not offer international experiences through our program, but are supportive of residents finding their own experiences to go abroad		Unchecked	Checked		Yes, residents must use vacation time for the <b>entirety</b> of the international experience	15	No		No	Mexico				1 week		No	Unchecked	Unchecked	Unchecked	Unchecked	Unchecked	Unchecked	Unchecked	Unchecked	Unchecked	Unchecked	Unchecked				Unchecked	Unchecked	Unchecked	Unchecked	Unchecked	Checked	Unchecked		Unchecked	Unchecked	Unchecked	Checked	Unchecked	Unchecked	The benefit to the residents is <b>equal to </b>the international host's benefit	Yes	No	Unchecked
768dc504f7dd8a07055374c928c3d989	We do not offer international experiences through our program, but are supportive of residents finding their own experiences to go abroad		Unchecked	Checked		Yes, residents must use vacation time for the <b>entirety</b> of the international experience	0	No		No	Vietnam				1 week		No	Unchecked	Unchecked	Unchecked	Unchecked	Unchecked	Unchecked	Unchecked	Unchecked	Unchecked	Unchecked	Unchecked				Unchecked	Unchecked	Unchecked	Unchecked	Unchecked	Checked	Unchecked		Unchecked	Unchecked	Unchecked	Unchecked	Unchecked	Checked	The benefit to the residents is <b>equal to </b>the international host's benefit	No		Unchecked
5e039133e410f48cb8d7b3a8d010b596	We do not support residents going abroad during their residency training		Unchecked	Unchecked														Unchecked	Unchecked	Unchecked	Unchecked	Unchecked	Unchecked	Unchecked	Unchecked	Unchecked	Unchecked	Unchecked				Unchecked	Unchecked	Unchecked	Unchecked	Unchecked	Unchecked	Unchecked		Unchecked	Unchecked	Unchecked	Unchecked	Unchecked	Unchecked				Unchecked
89d9b34254b672fc13cacc7bfb735868	We do not support residents going abroad during their residency training		Unchecked	Unchecked														Unchecked	Unchecked	Unchecked	Unchecked	Unchecked	Unchecked	Unchecked	Unchecked	Unchecked	Unchecked	Unchecked				Unchecked	Unchecked	Unchecked	Unchecked	Unchecked	Unchecked	Unchecked		Unchecked	Unchecked	Unchecked	Unchecked	Unchecked	Unchecked				Unchecked
227e87d57f595bc81f0d36f6fe639e6b	We do not support residents going abroad during their residency training		Unchecked	Unchecked														Unchecked	Unchecked	Unchecked	Unchecked	Unchecked	Unchecked	Unchecked	Unchecked	Unchecked	Unchecked	Unchecked				Unchecked	Unchecked	Unchecked	Unchecked	Unchecked	Unchecked	Unchecked		Unchecked	Unchecked	Unchecked	Unchecked	Unchecked	Unchecked				Unchecked
54ef714484ce1e2052e4f6afd7d11f95	We do not support residents going abroad during their residency training		Unchecked	Unchecked														Unchecked	Unchecked	Unchecked	Unchecked	Unchecked	Unchecked	Unchecked	Unchecked	Unchecked	Unchecked	Unchecked				Unchecked	Unchecked	Unchecked	Unchecked	Unchecked	Unchecked	Unchecked		Unchecked	Unchecked	Unchecked	Unchecked	Unchecked	Unchecked				Unchecked
46b3f5212ea6410fdc27ee21a05237d7	We do not support residents going abroad during their residency training		Unchecked	Unchecked														Unchecked	Unchecked	Unchecked	Unchecked	Unchecked	Unchecked	Unchecked	Unchecked	Unchecked	Unchecked	Unchecked				Unchecked	Unchecked	Unchecked	Unchecked	Unchecked	Unchecked	Unchecked		Unchecked	Unchecked	Unchecked	Unchecked	Unchecked	Unchecked				Unchecked
4f6cd5fb9398c390d16994ccfd8324c2	We do not support residents going abroad during their residency training		Unchecked	Unchecked														Unchecked	Unchecked	Unchecked	Unchecked	Unchecked	Unchecked	Unchecked	Unchecked	Unchecked	Unchecked	Unchecked				Unchecked	Unchecked	Unchecked	Unchecked	Unchecked	Unchecked	Unchecked		Unchecked	Unchecked	Unchecked	Unchecked	Unchecked	Unchecked				Unchecked
9efddee78e6e46ea26da8cf662f1ac1f	We do not support residents going abroad during their residency training		Unchecked	Unchecked														Unchecked	Unchecked	Unchecked	Unchecked	Unchecked	Unchecked	Unchecked	Unchecked	Unchecked	Unchecked	Unchecked				Unchecked	Unchecked	Unchecked	Unchecked	Unchecked	Unchecked	Unchecked		Unchecked	Unchecked	Unchecked	Unchecked	Unchecked	Unchecked				Unchecked
f6669d6a9cc0b21eb7498e9031a72757	We do not support residents going abroad during their residency training		Unchecked	Unchecked														Unchecked	Unchecked	Unchecked	Unchecked	Unchecked	Unchecked	Unchecked	Unchecked	Unchecked	Unchecked	Unchecked				Unchecked	Unchecked	Unchecked	Unchecked	Unchecked	Unchecked	Unchecked		Unchecked	Unchecked	Unchecked	Unchecked	Unchecked	Unchecked				Unchecked
[truncated: 15 more columns]
